# Supplementary material for: PHEWAS, TWAS, Mendelian Randomization in Osteoporosis Research: the good, the bad, and the ugly
Source: Curr Osteoporos Rep. 2026 Apr 10;24(1):16. doi: 10.1007/s11914-026-00962-5 (PMC13065573; doi:10.1007/s11914-026-00962-5)
Supplement: Supplementary file 1 — Supplementary Material 1 [file 11914_2026_962_MOESM1_ESM.xlsx]

## Sheet: Supplementary Table 1
Supplementary Table 1: 229 MR studies focused on osteoporosis, fracture risk, and bone mineral density as main outcomes, covering risk factors across 32 domains
PMID	Title	Exposure	Outcome	Domain	Publication Year	DOI
37919683	Causal association of epigenetic aging and osteoporosis: a bidirectional Mendelian randomization study	Epigenetic aging	BMD	Aging	2023	10.1186/s12920-023-01708-3
40491118	The Association Between Facial Ageing and Bone Mineral Density: A Mendelian Randomisation Study	Facial ageing	BMD	Aging	2025	10.29271/jcpsp.2025.06.797
40411576	Identification of senescence-related biomarkers for osteoporosis based on microarray analysis, Mendelian randomization, and experimental validation	Senescence-related biomarkers	Osteoporosis	Aging	2025	10.1007/s00335-025-10116-0
38478320	Causal Association of Telomere Length and Loss of Bone: a Directional Mendelian Randomization Study of Multi-Outcomes	Telomer length	Marginal bone loss (MBL), bone markers and proteins	Aging	2024	10.1007/s12010-024-04899-2
36502291	Metabolically favorable adiposity and bone mineral density: a Mendelian randomization analysis	Adiposity	BMD	Anthropometric	2023	10.1002/oby.23604
40437494	Disentangling the divergent causal pathways underlying the association between body mass index and bone mineral density: a comprehensive Mendelian randomization study	Anthropometric measurements	BMD	Anthropometric	2025	10.1186/s12916-025-04139-2
40692145	Associations of Anthropometric Indicators with Bone Mineral Density and the Risk of Bone Fractures and Falls: A Large-Scale Genetic Correlation Study	Anthropometric measurements	BMD, falls, fractures	Anthropometric	2025	10.2174/0118715303369995250702111723
39699167	The Associations Between Individual Anthropometric Measurements and Fracture Risk: A Mendelian Randomization Study	Anthropometric measurements	Fracture risk	Anthropometric	2025	10.3928/01477447-20241213-05
38870109	Causal relationships between body mass index, low-density lipoprotein and bone mineral density: Univariable and multivariable Mendelian randomization	BMI	BMD	Anthropometric	2024	10.1371/journal.pone.0298610
40935271	Childhood obesity influences mid-to-late life bone health through shared genetic architecture	BMI	eBMD	Anthropometric	2025	10.1016/j.bone.2025.117639
37133737	Age-specific effects of weight-based body size on fracture risk in later life: a lifecourse Mendelian randomization study	Body size	Fracture risk	Anthropometric	2023	10.1007/s10654-023-00986-6
37693362	The causal relationship between autoimmune diseases and osteoporosis: a study based on Mendelian randomization	Rheumatoid arthritis	BMD, falls, fractures	Autoimmune diseases	2023	10.3389/fendo.2023.1196269
38841298	Osteoporosis and coronary heart disease: a bi-directional Mendelian randomization study	Coronary artery disease	BMD	Cardiovascular	2024	10.3389/fendo.2024.1362428
39749285	Risk of myocardial infarction and Osteoporosis: Insights from the 2015-2018 NHANES and Mendelian randomization Studies	Myocardial infarction	BMD	Cardiovascular	2024	10.1016/j.ijcha.2024.101501
37052410	A Mendelian randomization study on the association of bone mineral density with periodontitis	Periodontitis	BMD	Dental	2024	10.1111/odi.14582
37507596	Heel bone mineral density and various oral diseases: a bidirectional Mendelian randomization	Periodontitis	BMD	Dental	2023	10.1007/s00774-023-01443-w
40045256	From teeth to bone: dental caries has causal effects on osteoporosis and osteoporotic fracture	Periodontitis	BMD	Dental	2025	10.1186/s12903-025-05735-7
40415161	The association between chronic liver disease and osteoporosis in East Asian populations: a bidirectional Mendelian randomization study	Chronic liver disease	Osteoporosis	Digestive	2025	10.1007/s40520-025-03031-6
38321551	Genetic evidence of the causal relationship between chronic liver diseases and musculoskeletal disorders	Chronic liver disease	Osteoporosis, osteoarthritis, and sarcopenia	Digestive	2024	10.1186/s12967-024-04941-1
40193675	Gastroesophageal reflux disease and osteoporosis: A bidirectional Mendelian randomization study	Gastroesophageal reflux disease	BMD, osteoporosis	Digestive	2025	10.1097/MD.0000000000042083
37304119	Two-sample Mendelian randomization analysis evaluates causal associations between inflammatory bowel disease and osteoporosis	Inflammatory bowel disease	BMD	Digestive	2023	10.3389/fpubh.2023.1151837
39018711	Inflammatory bowel disease and osteoporosis: Common genetic effects, pleiotropy, and causality	Inflammatory bowel disease	BMD, osteoporosis	Digestive	2024	10.1016/j.humimm.2024.110856
37275908	The genetically predicted causal relationship of inflammatory bowel disease with bone mineral density and osteoporosis: evidence from two-sample Mendelian randomization	Inflammatory bowel disease	BMD, osteoporosis	Digestive	2023	10.3389/fimmu.2023.1148107
36680554	Risk Variants in or Near ZBTB40 AND NFATC1 Increase the Risk of Both IBD and Adverse Bone Health Outcomes Highlighting Common Genetic Underpinnings Across Both Diseases	Inflammatory bowel disease	Osteoporosis or osteopenia	Digestive	2023	10.1093/ibd/izac273
37662902	Mendelian randomization to evaluate the causal relationship between liver enzymes and the risk of six specific bone and joint-related diseases	Liver enzymes	BMD	Digestive	2023	10.3389/fimmu.2023.1195553
39220175	Association between nonalcoholic fatty liver disease and bone mineral density: Mendelian randomization and mediation analysis	NAFLD	BMD	Digestive	2024	10.1016/j.bonr.2024.101785
38555554	The Impact of Non-alcohol Fatty Liver Disease on Bone Mineral Density is Mediated by Sclerostin by Mendelian Randomization Study	NAFLD	BMD	Digestive	2024	10.1007/s00223-024-01204-5
38221591	Association between fatty liver index and controlled attenuation parameters as markers of metabolic dysfunction-associated fatty liver disease and bone mineral density: observational and two-sample Mendelian randomization studies	NAFLD	BMD	Digestive	2024	10.1007/s00198-023-06996-0
37856513	The associations of alcoholic liver disease and nonalcoholic fatty liver disease with bone mineral density and the mediation of serum 25-Hydroxyvitamin D: A bidirectional and two-step Mendelian randomization	NAFLD	BMD	Digestive	2023	10.1371/journal.pone.0292881
38240493	Mendelian-randomization study revealed causal relationship between nonalcoholic fatty liver disease and osteoporosis/fractures	NAFLD	BMD, fracture, osteoporosis	Digestive	2024	10.1111/jgh.16448
38149094	Causal effects of non-alcoholic fatty liver disease on osteoporosis: a Mendelian randomization study	NAFLD	Osteoporosis	Digestive	2023	10.3389/fendo.2023.1283739
38162659	Primary biliary cirrhosis and osteoporosis: a bidirectional two-sample Mendelian randomization study	Primary biliary cholangitis	Osteoporosis	Digestive	2023	10.3389/fimmu.2023.1269069
40476595	Repurposing Acebutolol for Osteoporosis Treatment: Insights From Multi-Omics and Multi-Modal Data Analysis	Antihypertensive drugs	BMD, osteoporosis	Drug-targets	2025	10.1002/cpt.3738
40517505	Investigating the potential risk of cadmium exposure on Osteoporosis: An integrated multi-omics approach	Cadmium exposure	BMD	Drug-targets	2025	10.1016/j.ecoenv.2025.118502
40764749	Unravelling Osteoporosis: Key Genes and Potential Therapies	Druggable genes	Osteoporosis	Drug-targets	2025	10.1111/jcmm.70759
38132868	Targeting Longevity Gene SLC13A5: A Novel Approach to Prevent Age-Related Bone Fragility and Osteoporosis	Druggable genes	Osteoporosis	Drug-targets	2023	10.3390/metabo13121186
39253131	Potential drug targets for osteoporosis identified: A Mendelian randomization study	Druggable genes	Osteoporosis	Drug-targets	2024	10.1016/j.heliyon.2024.e36566
38157037	Causal relationship between glycemic traits and bone mineral density in different age groups and skeletal sites: a Mendelian randomization analysis	Glycemic traits	BMD	Endocrine	2024	10.1007/s00774-023-01480-5
39469527	Evaluating the relationship between glycemic control and bone fragility within the UK Biobank: observational and one-sample Mendelian randomization analyses	Glycemic traits	eBMD, fracture	Endocrine	2024	10.1093/jbmrpl/ziae126
40739570	Causal effects of primary aldosteronism on inflammation and bone density: evidence from Mendelian randomization, animal, and clinical studies	Primary aldosteronism	BMD	Endocrine	2025	10.1186/s13098-025-01875-6
39901040	The mediating role of thyroid-related hormones between thyroid dysfunction diseases and osteoporosis: a mediation mendelian randomization study	Thyroid dysfunction diseases	BMD	Endocrine	2025	10.1038/s41598-025-88412-7
38834708	Investigating the causal relationship between thyroid dysfunction diseases and osteoporosis: a two-sample Mendelian randomization analysis	Thyroid dysfunction diseases	Fracture, osteoporosis	Endocrine	2024	10.1038/s41598-024-62854-x
39641795	Multiple thyroid disorders and risk of osteoporosis: a two-sample Mendelian randomization study	Thyroid dysfunction diseases	Osteoporosis	Endocrine	2025	10.1007/s00774-024-01559-7
38636571	Genetically determined type 1 diabetes mellitus and risk of osteoporosis	Type 1 Diabetes	BMD, osteoporosis	Endocrine	2024	10.1016/j.exger.2024.112434
37012460	Causal relationship between Type 1 diabetes and osteoporosis and fracture occurrence: a two-sample Mendelian randomization analysis	Type 1 Diabetes	Fractures, osteoporosis	Endocrine	2023	10.1007/s00198-023-06734-6
40549202	Exploring the shared genetic architecture of type 2 diabetes mellitus and bone mineral density	Type 2 Diabetes	BMD	Endocrine	2025	10.1007/s11657-025-01568-7
40531374	The hidden influence of type 2 diabetes on bone mineral density across the lifespan: a Mendelian randomization study	Type 2 Diabetes	BMD	Endocrine	2025	10.1007/s42000-025-00687-7
38347501	Association of type 2 Diabetes Mellitus and bone mineral density: a two-sample Mendelian randomization study	Type 2 Diabetes	BMD	Endocrine	2024	10.1186/s12891-024-07195-6
37306802	Causal relationship between type 2 diabetes mellitus and bone mineral density: a Mendelian randomization study in an East Asian population	Type 2 Diabetes	BMD	Endocrine	2023	10.1007/s00198-023-06807-6
37782659	Causal relationship between body mass index, type 2 diabetes and bone mineral density: Mendelian randomization	Type 2 Diabetes	BMD	Endocrine	2023	10.1371/journal.pone.0290530
38922479	The paradox of bone mineral density and fracture risk in type 2 diabetes	Type 2 Diabetes	BMD, fracture	Endocrine	2024	10.1007/s12020-024-03926-w
38654244	Diabetes and osteoporosis: a two-sample mendelian randomization study	Type 2 Diabetes	BMD, fracture, osteoporosis	Endocrine	2024	10.1186/s12891-024-07430-0
40050090	Mendelian randomization study on the causal relationship between type 2 diabetes and osteoporosis	Type 2 Diabetes	BMD, fracture, osteoporosis	Endocrine	2025	10.3760/cma.j.cn112138-20241108-00743
38591545	Deciphering the complex relationship between type 2 diabetes and fracture risk with both genetic and observational evidence	Type 2 Diabetes	Fracture risk	Endocrine	2024	10.7554/eLife.89281
39439701	Association between air pollution and bone mineral density: a Mendelian randomization study	Air pollution	BMD	Environmental	2024	10.5114/aoms/192628
39307894	Exposure to air pollution might decrease bone mineral density and increase the prevalence of osteoporosis: a Mendelian randomization study	Air pollution	BMD	Environmental	2024	10.1007/s00198-024-07249-4
38184974	Tumor necrosis factor mediates the impact of PM(2.5) on bone mineral density: Inflammatory proteome Mendelian randomization and colocalization analyses	Air pollution	BMD	Environmental	2024	10.1016/j.ecoenv.2023.115896
38250984	Causal Relationships between Air Pollutant Exposure and Bone Mineral Density and the Risk of Bone Fractures: Evidence from a Two-Stage Mendelian Randomization Analysis	Air pollution	BMD	Environmental	2023	10.3390/toxics12010027
39993078	Association between air pollution and osteoporosis: A Mendelian randomization study	Air pollution	BMD	Environmental	2025	10.1097/MD.0000000000041490
38463167	Potential causal associations of PM2.5 and osteoporosis: a two-sample mendelian randomization study	Air pollution	BMD, osteoporosis	Environmental	2024	10.3389/fgene.2024.1263916
40594315	MR analysis reveals no causal association between mitochondrial DNA copy number and osteoporosis	Mitochondrial DNA copy number (mtDNA-CN)	BMD	Genomic	2025	10.1038/s41598-025-05287-4
38536958	Assessing the Interaction Effects of Mitochondrial DNA Polymorphisms and Lifestyle on Heel Bone Mineral Density	Mitochondrial DNA Polymorphisms	BMD, osteoporosis	Genomic	2025	10.1210/clinem/dgae195
38658320	Unraveling Key m(6)A Modification Regulators Signatures in Postmenopausal Osteoporosis through Bioinformatics and Experimental Verification	mRNA	BMD, osteoporosis	Genomic	2024	10.1111/os.14064
38743269	Genetic Prediction of Osteoporosis by Anti-Müllerian Hormone Levels and Reproductive Factors in Women: A Mendelian Randomization Study	AMH / reproductive factors	BMD, osteoporosis	Hormones	2024	10.1007/s00223-024-01220-5
40898539	Impact of mild cortisol excess on osteoporosis and the mediating role of sarcopenia-related traits: A Mendelian randomization study	Cortisol	BMD, osteoporosis	Hormones	2025	10.1097/MD.0000000000044153
38216542	Investigation of causal relationships between cortical structure and osteoporosis using two-sample Mendelian randomization	Cortisol	BMD, osteoporosis	Hormones	2024	10.1093/cercor/bhad529
38260127	Controversial causal association between IGF family members and osteoporosis: a Mendelian randomization study between UK and FinnGen biobanks	Growth factor	BMD, osteoporosis	Hormones	2024	10.3389/fendo.2023.1332803
39296716	Effects of FGF21 overexpression in osteoporosis and bone mineral density: a two-sample, mediating Mendelian analysis	Metabolic hormone	BMD, osteoporosis	Hormones	2024	10.3389/fendo.2024.1439255
39054573	Fibroblast growth factor 23-mediated regulation of osteoporosis: Assessed via Mendelian randomization and in vitro study	Metabolic hormone	BMD, osteoporosis	Hormones	2024	10.1111/jcmm.18551
39190724	Is there a causal relationship between resistin levels and bone mineral density, fracture occurrence? A mendelian randomization study	Resistin	BMD, fracture	Hormones	2024	10.1371/journal.pone.0305214
39412545	High SHBG and Low Bioavailable Testosterone are Strongly Causally Associated with Increased Forearm Fracture Risk in Women: An MR Study Leveraging Novel Female-Specific Data	Sex hormone	Fracture risk	Hormones	2024	10.1007/s00223-024-01301-5
38084376	Exploring Causal Relationships between Leukocyte Telomere Length, Sex Hormone-Binding Globulin Levels, and Osteoporosis Using Univariable and Multivariable Mendelian Randomization	Sex hormone binding globulin	BMD, osteoporosis	Hormones	2024	10.1111/os.13947
40713573	Mendelian randomization study reveals the causal effect of sex hormone binding globulin on osteoporosis	Sex hormone binding globulin	BMD, osteoporosis	Hormones	2025	10.1186/s12891-025-08956-7
37615194	Genetic Correlation, Shared Loci, and Causal Association Between Sex Hormone-Binding Globulin and Bone Mineral Density: Insights From a Large-Scale Genomewide Cross-Trait Analysis	Sex hormone binding globulin	BMD, osteoporosis	Hormones	2023	10.1002/jbmr.4904
39445015	Role of interleukin-18 in mediating the impacts of celiac disease on osteoporosis: a Mendelian randomization study	Celiac disease (CeD)	eBMD, osteoporosis	Immune	2024	10.3389/fimmu.2024.1453657
39126768	Causal relationship between circulating levels of cytokines and bone mineral density: A mendelian randomization study	Cytokines	BMD	Immune	2024	10.1016/j.cyto.2024.156729
37949959	Mediating oxidative stress through the Palbociclib/miR-141-3p/STAT4 axis in osteoporosis: a bioinformatics and experimental validation study	Cytokines	Osteoporosis	Immune	2023	10.1038/s41598-023-46813-6
39086903	An exploration of the causal relationship between 731 immunophenotypes and osteoporosis: a bidirectional Mendelian randomized study	Immune cell traits	Osteoporosis	Immune	2024	10.3389/fendo.2024.1341002
40125424	Exploring the Association Between Immune Cell Phenotypes and Osteoporosis Mediated by Inflammatory Cytokines: Insights from GWAS and Single-Cell Transcriptomics	Immune cell traits	Osteoporosis	Immune	2025	10.2147/ITT.S510102
38567587	Causal relationship between circulating inflammatory factors and osteoporosis: a bidirectional Mendelian randomization study	Inflammatory agents	BMD, osteoporosis	Immune	2024	10.26355/eurrev_202403_35728
40224485	Causal Associations of Inflammatory Cytokines With Osteosarcopenia: Insights From Mendelian Randomization and Single Cell Analysis	Inflammatory agents	BMD, osteoporosis	Immune	2025	10.1155/mi/6005225
38528199	Systemic Inflammatory Regulators Associated with Osteoporosis: A Bidirectional Mendelian Randomization Study	Inflammatory agents	eBMD, osteoporosis	Immune	2024	10.1007/s00223-024-01200-9
40796591	To explore the association between the neutrophil percentage to albumin ratio and low bone mineral density/osteoporosis based on NHANES 2011-2018	Neutrophil percentage to albumin ratio	BMD, osteoporosis	Immune	2025	10.1038/s41598-025-12732-x
40826484	Unraveling the causal role of TGF-βRII in osteoporosis and the potential of its associated differential genes as novel targets	Proteins	Osteoporosis	Immune	2025	10.1186/s40001-025-02971-z
39983802	The causal relationship of inflammation-related factors with osteoporosis: A Mendelian Randomization Analysis	Type 2 Diabetes	BMD	Immune	2025	10.1016/j.exger.2025.112715
38475712	H. pylori infection and osteoporosis: a large-scale observational and mendelian randomization study	Antibody	BMD, osteoporosis	Infections	2024	10.1186/s12879-024-09196-1
40454120	Impact of Antibody Immune Response and Immune Cells on Osteoporosis and Fractures	Antibody	Fracture, osteoporosis	Infections	2025	10.4055/cios24445
40907610	Immune-mediated bone loss: A Mendelian randomization and NHANES-based study of viral infections and osteoporosis	Common viral infections	Osteoporosis	Infections	2025	10.1016/j.virusres.2025.199627
37271768	Genetically predicted circulating serum homocysteine levels on osteoporosis: a two-sample mendelian randomization study	Homocysteine	BMD, osteoporosis	Inflammation	2023	10.1038/s41598-023-35472-2
40606565	An Association Between Bone Mineral Density and Serum Uric Acid in the Elderly Chinese: Observational and Mendelian Randomization Analyses	Serum uric acid	BMD	Inflammation	2025	10.1007/s43657-024-00214-5
38546895	Association between alcohol intake and bone mineral density: results from the NHANES 2005-2020 and two-sample Mendelian randomization	Alcohol intake	BMD	Lifestyle	2024	10.1007/s11657-024-01382-7
40692555	The association between coffee intake and femoral neck bone mineral density based on the NHANES and Mendelian randomization study	Coffee intake	BMD	Lifestyle	2025	10.1017/jns.2024.38
38572474	Association of coffee intake with bone mineral density: a Mendelian randomization study	Coffee intake	BMD	Lifestyle	2024	10.3389/fendo.2024.1328748
37384670	Association between caffeine consumption and bone mineral density in children and adolescent: Observational and Mendelian randomization study	Coffee intake	BMD	Lifestyle	2023	10.1371/journal.pone.0287756
38651568	Causal association of genetically determined caffeine intake from tea or coffee with bone health: a two-sample Mendelian randomization study	Coffee intake	BMD, fracture	Lifestyle	2024	10.1093/postmj/qgae051
38985180	The effect of coffee consumption on three main bone disorders: a Mendelian randomization trial	Coffee intake	Osteoarthritis(OA), Osteoporotic fracture(OF), and Rheumatoid arthritis(RA)	Lifestyle	2024	10.1007/s00774-024-01533-3
40958293	Causality between coffee intake and bone health: A Mendelian randomization study	Coffee intake	Osteoporosis	Lifestyle	2025	10.1097/MD.0000000000044533
38634881	Effects of Testosterone in Mediating the Relationship Between Daytime Napping and Osteoporosis in European Populations: A Mendelian Randomization Study	Daytime napping	BMD	Lifestyle	2024	10.1007/s00223-024-01207-2
38518020	Potential causal association between leisure sedentary behaviors and osteoporosis: A two-sample Mendelian randomization analysis	Leisure sedentary behaviors	BMD	Lifestyle	2024	10.1097/MD.0000000000037467
36928028	Potential causal association between leisure sedentary behaviors, physical activity and musculoskeletal health: A Mendelian randomization study	Leisure sedentary behaviors	BMD, lower back pain (LBP), intervertebral disc disorder (IVDD), rheumatoid arthritis (RA)	Lifestyle	2023	10.1371/journal.pone.0283014
40461643	Identifying modifiable factors and their causal effects on osteoporosis risk	Modifiable risk factors	Osteoporosis	Lifestyle	2025	10.1038/s41598-025-04455-w
40195739	Causal relationship between tea intake and bone mineral density at different ages ̶ A Mendelian randomization study	Tea intake	BMD	Lifestyle	2025	10.20960/nh.05661
38450242	Tea intake and total body bone mineral density of all ages: a Mendelian randomization analysis	Tea intake	BMD	Lifestyle	2024	10.3389/fnut.2024.1289730
37266651	Causal effects of tea intake on multiple types of fractures: A two-sample Mendelian randomization study	Tea intake	Fracture risk	Lifestyle	2023	10.1097/MD.0000000000033542
38843381	Shared genetic basis connects smoking behaviors and bone health: insights from a genome-wide cross-trait analysis	Tobacco smoking	BMD, osteoporosis	Lifestyle	2024	10.1093/jbmr/zjae082
40824542	Unhealthy lifestyles accelerated aging and consequential musculoskeletal morbidity	Unhealthy lifestyle score	Osteoporosis	Lifestyle	2025	10.1007/s00774-025-01630-x
40475729	Association Between Serum Apolipoprotein B and Bone Mineral Density and the Effects of Cardiovascular Disease Mediation: Results From the NHANES 2011-2016 and a Mendelian Randomization Study	Apolipoprotein B	Fracture risk	Lipids	2025	10.31083/RCM31395
38071623	Lipid Metabolism, Methylation Aberrant, and Osteoporosis: A Multi-omics Study Based on Mendelian Randomization	Lipid metabolites	BMD	Lipids	2024	10.1007/s00223-023-01160-6
37836445	Mendelian Randomization Study of Lipid Metabolites Reveals Causal Associations with Heel Bone Mineral Density	Lipid metabolites	BMD	Lipids	2023	10.3390/nu15194160
38125793	The association of lipid metabolism with bone metabolism and the role of human traits: a Mendelian randomization study	Lipid metabolites	BMD	Lipids	2023	10.3389/fendo.2023.1271942
40560432	Identification and Validation of Novel Lipids Linked to Bone Mineral Density Change and Fracture Risk	Lipid metabolites	BMD, fracture	Lipids	2025	10.1007/s00223-025-01399-1
39893413	The association of lipids and novel non-statin lipid-lowering drug target with osteoporosis: evidence from genetic correlations and Mendelian randomization	Lipid metabolites	BMD, osteoporosis	Lipids	2025	10.1186/s12891-024-08160-z
40494949	Causal effects of lipidomics and osteoporosis-related traits: a Mendelian randomization study	Lipid metabolites	BMD, osteoporosis	Lipids	2025	10.1007/s10067-025-07532-7
40428280	Immune Cells as Mediators of Lipidome Influence on Osteoporosis: Evidence from a Mediation Analysis	Lipid metabolites	Osteoporosis	Lipids	2025	10.3390/diagnostics15101287
38451994	Antidiabetic drug administration prevents bone mineral density loss: Evidence from a two-sample Mendelian randomization study	Antidiabetic drugs	BMD	Medications	2024	10.1371/journal.pone.0300009
40206636	The Role of Antidiabetic Drugs in Bone Health: Assessing the Risk of Osteoporosis Subtypes and Fractures Using Mendelian Randomization	Antidiabetic drugs	Osteoporosis	Medications	2025	10.2147/ORR.S508278
37056679	Association of antihypertensive drugs with fracture and bone mineral density: A comprehensive drug-target Mendelian randomization study	Antihypertensive drugs	BMD, fracture	Medications	2023	10.3389/fendo.2023.1164387
39773558	Application of Mendelian randomization analysis to explore causal associations of aspirin use with bone mineral density and risk of fracture	Aspirin use	BMD, fracture	Medications	2025	10.1186/s41065-024-00359-3
37547327	A Mendelian randomization study for drug repurposing reveals bezafibrate and fenofibric acid as potential osteoporosis treatments	Druggable genes	BMD	Medications	2023	10.3389/fphar.2023.1211302
38536446	Metformin treatment reduces the incidence of osteoporosis: a two-sample Mendelian randomized study	Metformin treatment	BMD	Medications	2024	10.1007/s00198-023-07013-0
38789568	The Causal Relationship between PCSK9 Inhibitors and Osteoporosis Based on Drug-Targeted Mendelian Combined Mediation Analysis	PCSK9 inhibitors	BMD	Medications	2024	10.1007/s00223-024-01228-x
37436694	Evaluation of the Effect of Sodium-Glucose Cotransporter 2 Inhibition on Fracture Risk: Evidence From Mendelian Randomization and Genetic Association Study	SGLT2 inhibition	PLP	Medications	2023	10.1002/jbmr.4880
38363475	Association of statin use with osteoporosis risk: a drug-targeted Mendelian randomization study	Use of statins	BMD	Medications	2024	10.1007/s10787-024-01441-y
39209666	Relationship between statin drugs and bone density: A drug target-mediated Mendelian randomization study	Use of statins	BMD	Medications	2024	10.1016/j.asjsur.2024.08.060
36877247	Metabolome-Wide Mendelian Randomization Assessing the Causal Relationship Between Blood Metabolites and Bone Mineral Density	Blood metabolites	BMD	Metabolites	2023	10.1007/s00223-023-01069-0
40235400	Association of genetically predicted blood metabolites with osteopenia in individuals over 60 years of age: A Mendelian randomization study	Blood metabolites	BMD, fracture, osteoporosis	Metabolites	2025	10.52312/jdrs.2025.1991
40605857	Causal association analysis between blood metabolomes and osteopenia and therapeutic target prediction for mechanomedicine	Blood metabolites	BMD, osteopenia	Metabolites	2025	10.1016/j.mbm.2025.100137
40428054	Causal Relationship Between Blood Metabolites and Osteoporosis: A Two-Sample Mendelian Randomization and Genetic Correlation Analysis	Blood metabolites	BMD, osteoporosis	Metabolites	2025	10.3390/bioengineering12050435
36635386	Genomic atlas of the plasma metabolome prioritizes metabolites implicated in human diseases	Blood metabolites	eBMD	Metabolites	2023	10.1038/s41588-022-01270-1
39077745	Gut microbiota, plasma metabolites, and osteoporosis: unraveling links via Mendelian randomization	Gut microbiota	Osteoporosis	Metabolites	2024	10.3389/fmicb.2024.1433892
39275811	Dissecting Causal Relationships Between Plasma Metabolites and Osteoporosis: A Bidirectional Mendelian Randomization Study	Plasma metabolites	Plasma metabolites	Metabolites	2024	10.24920/004356
40746625	The Gut Microbiota and the Nerve-Bone Axis: Insights from a Mendelian Randomization and Mediation Analysis	Gut microbiota	BMD	Microbiota	2025	10.2147/JMDH.S524720
38841058	Assessment of the relationship between gut microbiota and bone mineral density: a two-sample Mendelian randomization study	Gut microbiota	BMD	Microbiota	2024	10.3389/fmicb.2024.1298838
37645419	Causal effects of specific gut microbiota on bone mineral density: a two-sample Mendelian randomization study	Gut microbiota	BMD	Microbiota	2023	10.3389/fendo.2023.1178831
37937216	The causal relationship between gut microbiota and bone mineral density: a Mendelian randomization study	Gut microbiota	BMD	Microbiota	2023	10.3389/fmicb.2023.1268935
40193639	Gut microbiota, inflammatory proteins and bone mineral density in different age groups: A Mendelian randomization study	Gut microbiota	BMD	Microbiota	2025	10.1097/MD.0000000000041875
39009103	Analysis of the causal relationship between gut microbiota and bone remodeling growth factor from the gene association	Gut microbiota	BMP, TGF, IGF, EGF, and FGF	Microbiota	2024	10.1016/j.micpath.2024.106790
37764718	Causal Link between Gut Microbiota, Neurophysiological States, and Bone Diseases: A Comprehensive Mendelian Randomization Study	Gut microbiota	Fracture risk	Microbiota	2023	10.3390/nu15183934
37664120	Causal effects of specific gut microbiota on musculoskeletal diseases: a bidirectional two-sample Mendelian randomization study	Gut microbiota	Fracture, osteoporosis	Microbiota	2023	10.3389/fmicb.2023.1238800
39029026	Navigating the gut-bone axis: The pivotal role of Coprococcus3 in osteoporosis prevention through Mendelian randomization	Gut microbiota	Osteoporosis	Microbiota	2024	10.1097/MD.0000000000038861
38883609	Gut-bone axis research: unveiling the impact of gut microbiota on postmenopausal osteoporosis and osteoclasts through Mendelian randomization	Gut microbiota	Osteoporosis	Microbiota	2024	10.3389/fendo.2024.1419566
38835486	Genus_Ruminococcus and order_Burkholderiales affect osteoporosis by regulating the microbiota-gut-bone axis	Gut microbiota	Osteoporosis	Microbiota	2024	10.3389/fmicb.2024.1373013
40167025	Microbial Influences on Calcium-Phosphorus Homeostasis and Metabolic Bone Diseases: A Bidirectional Mendelian Randomisation Study on the Gut-Bone Axis	Gut microbiota	Osteoporosis	Microbiota	2025	10.1111/jcmm.70491
40958276	The role of gut microbiota and plasma metabolites in osteoporosis: Insights from Mendelian randomization analysis	Gut microbiota	Osteoporosis	Microbiota	2025	10.1097/MD.0000000000044409
39993547	Key genes linking gut microbiota, immune cells, and osteoporosis: A multi-omics approach	Gut microbiota	Osteoporosis	Microbiota	2025	10.1016/j.micpath.2025.107412
36824040	Rare and Common Variants in GALNT3 May Affect Bone Mass Independently of Phosphate Metabolism	Phosphorus	BMD, osteoporosis	Mineral	2023	10.1002/jbmr.4795
39345879	Association between serum iron status and the risk of five bone and joint-related diseases: a Mendelian randomization analysis	Serum iron	Osteoporosis	Mineral	2024	10.3389/fendo.2024.1364375
38140324	Causal Effect of Selenium Levels on Osteoporosis: A Mendelian Randomization Study	Serum selenium	BMD	Mineral	2023	10.3390/nu15245065
39686436	The nonpathogenic role of hyponatremia in the onset of osteoporosis: A Mendelian randomization study	Serum sodium	BMD	Mineral	2024	10.1097/MD.0000000000040876
40640400	Causal Association Between Genetically Predicted Ankle Spacing Width and Risk of Age-Related Bone Mineral Density	Ankle spacing width	BMD	Musculoskeletal	2025	10.1038/s41598-025-09765-7
37359532	Investigating the causal relationship between ankylosing spondylitis and osteoporosis in the European population: a bidirectional Mendelian randomization study	Ankylosing spondylitis	BMD	Musculoskeletal	2023	10.3389/fimmu.2023.1163258
40796918	Genetic architecture of bone marrow fat fraction implies its involvement in osteoporosis risk	Bone marrow fat mass	BMD	Musculoskeletal	2025	10.1038/s41467-025-62826-3
40661227	Exploring Causality Between Bone Mineral Density and Cervical Spondylosis: Bidirectional and Multivariable Mendelian Randomization Study	Cervical spondylosis	BMD	Musculoskeletal	2025	10.2147/JPR.S516682
39839077	Unraveling the impact of blood RANKL and OPG levels on Alzheimer's disease: Independent of bone mineral density and inflammation	Cytokines	Alzheimer's disease	Musculoskeletal	2025	10.1002/trc2.70044
38990204	Femoral neck width and hip fracture risk	Femoral neck width	Bone remodeling markers	Musculoskeletal	2024	10.1093/jbmr/zjae113
38477772	Femoral neck width genetic risk score is a novel independent risk factor for hip fractures	Femoral neck width	Fracture risk	Musculoskeletal	2024	10.1093/jbmr/zjae002
38884649	Mendelian randomization study on association between grip strength and BMD in different age groups	Hand grip	BMD	Musculoskeletal	2024	10.1007/s00774-024-01519-1
37968290	Causal influence of muscle weakness on cardiometabolic diseases and osteoporosis	Hand grip	BMD	Musculoskeletal	2023	10.1038/s41598-023-46837-y
39415793	The genetic causal effect of hand grip strength on osteoporosis and falling risk: a Mendelian randomization study	Hand grip	BMD, fracture, osteoporosis	Musculoskeletal	2024	10.3389/fendo.2024.1433805
38745961	Causal relationship between intervertebral disc degeneration and osteoporosis: a bidirectional two-sample Mendelian randomization study	Intervertebral disk degeneration	BMD	Musculoskeletal	2024	10.3389/fendo.2024.1298531
37978069	Intervertebral Disk Degeneration and Bone Mineral Density: A Bidirectional Mendelian Randomization Study	Intervertebral disk degeneration	BMD	Musculoskeletal	2024	10.1007/s00223-023-01165-1
38093316	Osteoporosis and osteoarthritis: a bi-directional Mendelian randomization study	Osteoarthritis	BMD	Musculoskeletal	2023	10.1186/s13075-023-03213-5
40001090	Causal relationship between osteoporosis, bone mineral density, and osteonecrosis: a bidirectional two-sample Mendelian randomization study	Osteonecrosis	BMD	Musculoskeletal	2025	10.1186/s12967-024-06030-9
37937573	Analysis of the Relationship between Rheumatoid Arthritis and Osteoporosis Based on Mendelian Randomization	Rheumathoid arthritis	BMD	Musculoskeletal	2024	10.2174/0115733971261225231021173529
40248159	Exploring the Causal Relationship Between Osteoporosis and Rheumatoid Arthritis: A Bidirectional Mendelian Randomization Study	Rheumathoid arthritis	BMD	Musculoskeletal	2025	10.2147/ORR.S508155
38970016	Potential association of rheumatic diseases with bone mineral density and fractures: a bi-directional mendelian randomization study	Rheumathoid arthritis	BMD, fracture	Musculoskeletal	2024	10.1186/s12891-024-07496-w
39439568	Association between sarcopenia and osteoporosis: the cross-sectional study from NHANES 1999-2020 and a bi-directions Mendelian randomization study	Sarcopenia	BMD	Musculoskeletal	2024	10.3389/fendo.2024.1399936
40378846	A flexible machine learning Mendelian randomization estimator applied to predict the safety and efficacy of sclerostin inhibition	Sclerostin	BMD	Musculoskeletal	2025	10.1016/j.ajhg.2025.04.010
37023531	B4GALNT3 regulates glycosylation of sclerostin and bone mass	Sclerostin	BMD, fracture	Musculoskeletal	2023	10.1016/j.ebiom.2023.104546
37096546	Lowering of Circulating Sclerostin May Increase Risk of Atherosclerosis and Its Risk Factors: Evidence From a Genome-Wide Association Meta-Analysis Followed by Mendelian Randomization	Sclerostin	Bone remodeling markers	Musculoskeletal	2023	10.1002/art.42538
39537602	Effect of genetically predicted sclerostin on cardiovascular biomarkers, risk factors, and disease outcomes	Sclerostin	BMD, fracture	Musculoskeletal	2024	10.1038/s41467-024-53623-5
38355832	The Relationship Between Systemic Lupus Erythematosus and Osteoporosis Based on Different Ethnic Groups: a Two-Sample Mendelian Randomization Analysis	Systemic lupus erythematosus	BMD, fracture, osteoporosis	Musculoskeletal	2024	10.1007/s00223-024-01190-8
39880715	Causal Links Between Bone Diseases and Temporomandibular Disorders	Temporomandibular Disorders	Six bone joint diseases	Musculoskeletal	2025	10.1016/j.identj.2025.01.010
39277718	A causal relationship between bone mineral density and breast cancer risk: a mendelian randomization study based on east Asian population	BMD	Breast cancer	Neoplasms	2024	10.1186/s12885-024-12908-0
36720901	Mendelian randomization analyses of associations between breast cancer and bone mineral density	Breast cancer	BMD	Neoplasms	2023	10.1038/s41598-023-28899-0
36761181	No genetic causal association between Alzheimer's disease and osteoporosis: A bidirectional two-sample Mendelian randomization study	Alzheimer's disease	eBMD	Neuropsychiatric	2023	10.3389/fnagi.2023.1090223
38161591	Amyotrophic lateral sclerosis and osteoporosis: a two-sample Mendelian randomization study	Amyotrophic lateral sclerosis	BMD	Neuropsychiatric	2023	10.3389/fnagi.2023.1305040
37474577	Causal associations of brain structure with bone mineral density: a large-scale genetic correlation study	Brain structure	BMD	Neuropsychiatric	2023	10.1038/s41413-023-00270-z
38914213	Estimated bone mineral density and white matter hyperintensities: A bidirectional Mendelian randomization study	Brain white matter	BMD	Neuropsychiatric	2024	10.1016/j.bone.2024.117138
38801451	Falls, fracture and frailty risk in multiple sclerosis: a Mendelian Randomization study to identify shared genetics	Multiple sclerosis	Fracture, falls	Neuropsychiatric	2024	10.1007/s00774-024-01504-8
37745316	Pleiotropic Genetic Effects between Multiple Sclerosis and Musculoskeletal Traits	Multiple sclerosis	Fracture, falls, frailty	Neuropsychiatric	2023	10.1101/2023.09.12.23295444
39287255	Causal relationship between neuroticism and bone mineral density: A univariable and multivariable Mendelian randomization study	Neuroticism	BMD	Neuropsychiatric	2024	10.1097/MD.0000000000039706
39533552	Causal effects of Parkinson's disease on the risk of osteoporosis: A two-sample Mendelian randomization study	Parkinson's disease	BMD	Neuropsychiatric	2024	10.1097/MD.0000000000040061
37152964	Mendelian randomization analysis does not reveal a causal influence of mental diseases on osteoporosis	Parkinson's disease	BMD	Neuropsychiatric	2023	10.3389/fendo.2023.1125427
37743466	The causal effect of schizophrenia on fractures and bone mineral density: a comprehensive two-sample Mendelian randomization study of European ancestry	Schizophrenia	BMD, fracture	Neuropsychiatric	2023	10.1186/s12888-023-05196-8
40165268	Severe traumatic brain injury and risk for osteoporosis: a Mendelian randomization study	Traumatic brain injury	Osteoporosis	Neuropsychiatric	2025	10.1186/s12920-025-02127-2
38911297	Elucidating causal relationships of diet-derived circulating antioxidants and the risk of osteoporosis: A Mendelian randomization study	Antioxidants	BMD	Nutrition	2024	10.3389/fgene.2024.1346367
38019728	Diet-derived antioxidants and osteoporosis: A Mendelian randomization study	Antioxidants	BMD	Nutrition	2023	10.1371/journal.pone.0293145
38883185	Exogenous and endogenous antioxidants in osteoporosis risk: causal associations unveiled by Mendelian Randomization analysis	Antioxidants	Osteoporosis	Nutrition	2024	10.3389/fphys.2024.1411148
40760527	Plasma metabolites mediate the causal effect of carbohydrate intake on bone mineral density	Carbohydrate intake	BMD	Nutrition	2025	10.1097/MD.0000000000043608
39421617	Genetic insights into dietary patterns, liposome mediation, and osteoporosis risk: a Mendelian randomization study	Dietary patterns	BMD	Nutrition	2024	10.3389/fnut.2024.1389896
40240651	Mapping the role of macro and micronutrients in bone mineral density: a comprehensive Mendelian randomization study	Macronutrient intake	eBMD	Nutrition	2025	10.1007/s00394-025-03665-2
40326313	Higher frequency of adding salt to foods increases the risk of low bone mineral density in individuals over 60 - A Mendelian randomization study	Salt	BMD	Nutrition	2025	10.20960/nh.05492
38027166	Causal relationship between breakfast skipping and bone mineral density: a two-sample Mendelian randomized study	Skipping breakfast	BMD	Nutrition	2023	10.3389/fendo.2023.1200892
37558884	Converging evidence from exome sequencing and common variants implicates target genes for osteoporosis	Druggable genes	BMD	Proteins	2023	10.1038/s41588-023-01444-5
39490735	Plasma proteomic profiles reveal proteins and three characteristic patterns associated with osteoporosis: A prospective cohort study	Plasma proteins	BMD	Proteins	2025	10.1016/j.jare.2024.10.019
39120624	Assessing the causal relationship between plasma proteins and osteoporosis: novel insights into pathological mechanisms and therapeutic implications	Plasma proteins	BMD	Proteins	2024	10.1007/s00198-024-07225-y
36576504	Causal Effects of Plasma Proteome on Osteoporosis and Osteoarthritis	Plasma proteins	BMD	Proteins	2023	10.1007/s00223-022-01049-w
40898453	Risk relationship between osteoporosis and plasma proteins	Plasma proteins	BMD, osteoporosis	Proteins	2025	10.1097/MD.0000000000044105
39919333	Cardio-metabolic-related plasma proteins reveal biological links between cardiovascular diseases and fragility fractures: a cohort and Mendelian randomisation investigation	Plasma proteins	Fracture risk	Proteins	2025	10.1016/j.ebiom.2025.105580
40908527	Circulating proteins and bone mineral density: A Proteome-Wide Mendelian Randomization Study	Proteins	BMD	Proteins	2025	10.2174/0109298673385463250811030618
37728694	Genetic Evidence Supporting a Causal Association Between mTOR-Dependent EIF-4E Circulating Protein Level and Osteoporosis	Proteins	BMD	Proteins	2023	10.1007/s12325-023-02676-x
39526243	Proteome-wide Mendelian randomization provides novel insights into the pathogenesis and druggable targets of osteoporosis	Proteins	BMD	Proteins	2024	10.3389/fmed.2024.1426261
37448626	Genetic insight into the putative causal proteins and druggable targets of osteoporosis: a large-scale proteome-wide mendelian randomization study	Proteins	BMD	Proteins	2023	10.3389/fgene.2023.1161817
38757000	Effects of circulating inflammatory proteins on osteoporosis and fractures: evidence from genetic correlation and Mendelian randomization study	Proteins	Fracture, osteoporosis	Proteins	2024	10.3389/fendo.2024.1386556
37468870	Investigating the association between serum ADAM/ADAMTS levels and bone mineral density by mendelian randomization study	Serum ADAM/ADAMTS levels	BMD	Proteins	2023	10.1186/s12864-023-09449-4
39639271	The impact of creatine levels on musculoskeletal health in the elderly: a mendelian randomization analysis	Creatine levels	BMD, osteoporosis	Renal	2024	10.1186/s12891-024-08140-3
40074311	Cystatin C is associated with osteoporosis and fractures: An observational study based on Mendelian randomization analysis	Cystatin C	Fracture, osteoporosis	Renal	2024	10.11817/j.issn.1672-7347.2024.240147
40078581	Bone mineral density and sex hormone binding globulin as potential mediators of the causal effect of urolithiasis on osteoporosis risk: a Mendelian randomization	Urolithiasis	BMD	Renal	2025	10.3389/fendo.2025.1460682
39967930	Association between female reproductive characteristics and bone mineral density: evidence from Mendelian randomization	Female reproductive timing	BMD	Reproductive	2024	10.5114/aoms/199623
39346779	Causal relationship between reproductive factors and female bone density: a univariate and multivariate mendelian randomization study	Female reproductive timing	BMD	Reproductive	2024	10.3389/fgene.2024.1393106
36409989	Genetic evidence for causal relationships between age at natural menopause and the risk of ageing-associated adverse health outcomes	Female reproductive timing	BMD, fracture, osteoporosis	Reproductive	2023	10.1093/ije/dyac215
40131629	Role and Validation of Lactylation-Related Gene Markers in Postmenopausal Osteoporosis	Lactylation-related gene markers	Osteoporosis	Reproductive	2025	10.1007/s12010-025-05216-1
40190321	Mendelian randomization analysis: exploring the causal relationship between menstrual cycle length and bone mineral density	Menstrual cycle length	BMD	Reproductive	2025	10.5114/aoms/201085
38430243	Cross-sectional studies of the causal link between asthma and osteoporosis: insights from Mendelian randomization and bioinformatics analysis	Asthma	Osteoporosis	Respiratory	2024	10.1007/s00198-024-07037-0
39893471	Association between chronic obstructive pulmonary disease and osteoporosis: Mendelian randomization combined with bibliometric analysis	COPD	BMD	Respiratory	2025	10.1186/s41065-025-00373-z
37832103	Causal relationship between chronic obstructive pulmonary disease and BMD at different sites: A bidirectional Mendelian randomization study	COPD	BMD	Respiratory	2023	10.1097/MD.0000000000035495
39420067	No genetic causal relationship between lung function and osteoporosis - evidence from a mendelian randomization study	Lung function	Osteoporosis	Respiratory	2024	10.1038/s41598-024-76116-3
38533250	Causal Relationship of Obstructive Sleep Apnea with Bone Mineral Density and the Role of BMI	Apnea	BMD	Sleep	2024	10.2147/NSS.S443557
40215796	Obstructive sleep apnea and osteoporosis: A bidirectional two-sample mendelian randomization analysis	Apnea	BMD	Sleep	2025	10.1016/j.rmed.2025.108090
40374023	Rest-activity circadian rhythms and osteoporosis: A prospective cohort and Mendelian randomization study	Rest-activity circadian rhythms	Osteoporosis	Sleep	2025	10.1016/j.bone.2025.117521
40575458	Self-reported sleep disturbances are associated with osteoporosis: multivariable-adjusted and Mendelian randomization analyses in UK Biobank	Sleep	BMD	Sleep	2025	10.1093/jbmrpl/ziaf085
38489681	Causal effect of education on bone mineral density: A Mendelian randomization study	Education	BMD	Socioeconomic	2024	10.1097/MD.0000000000037435
37723362	Role of lifestyle factors in mediating the effect of educational attainment on bone mineral density: a Mendelian randomization study	Education	BMD	Socioeconomic	2023	10.1007/s11657-023-01329-4
38693494	Causal roles of educational duration in bone mineral density and risk factors for osteoporosis: a Mendelian randomization study	Education	BMD, osteoporosis	Socioeconomic	2024	10.1186/s12891-024-07428-8
38624186	Assessment of causal association between the socio-economic status and osteoporosis and fractures: a bidirectional Mendelian randomization study in European population	Socio-economic status	Fracture, osteoporosis	Socioeconomic	2024	10.1093/jbmr/zjae060
40133588	Exploring the classification and treatment of osteoporosis from the perspectives of natural medicines, molecular targets, and symptom clusters	Natural medicines	Osteoporosis	Traditional medicine	2025	10.1038/s41598-025-95304-3
39431290	Shared Genetic Architecture and Causal Relationship Between Serum 25-Hydroxyvitamin D and Bone Mineral Density	Serum 25-hydroxyvitamin D	eBMD	Vitamins	2025	10.1210/clinem/dgae738
39516822	Serum vitamin C levels and risk of osteoporosis: results from a cross-sectional study and Mendelian randomization analysis	Serum vitamin C	Osteoporosis	Vitamins	2024	10.1186/s41065-024-00344-w

## Sheet: Supplementary Table 2
Supplementary table 2: 32 of these MR studies(229) perform bidirectional MR, where bone phenotypes are both exposures and outcomes
PMID	Title	Trait 2	Trait 2	Domain	Publication Year	DOI
40661227	Exploring Causality Between Bone Mineral Density and Cervical Spondylosis: Bidirectional and Multivariable Mendelian Randomization Study	Cervical Spondylosis	TB BMD, FN BMD, heel BMD	Musculoskeletal	2025	10.2147/JPR.S516682
40001090	Causal relationship between osteoporosis, bone mineral density, and osteonecrosis: a bidirectional two-sample Mendelian randomization study	Osteonecrosis, osteonecrosis	LS BMD and FN BMD	Musculoskeletal	2025	10.1186/s12967-024-06030-9
39439568	Association between sarcopenia and osteoporosis: the cross-sectional study from NHANES 1999-2020 and a bi-directions Mendelian randomization study	Sarcopenia	BMD and osteoporosis	Musculoskeletal	2024	10.3389/fendo.2024.1399936
38745961	Causal relationship between intervertebral disc degeneration and osteoporosis: a bidirectional two-sample Mendelian randomization study	Intervertebral disc degeneration	BMD	Musculoskeletal	2024	10.3389/fendo.2024.1298531
37978069	Intervertebral Disk Degeneration and Bone Mineral Density: A Bidirectional Mendelian Randomization Study	Intervertebral disc degeneration	Heel BMD, LS BMD, FA BMD, FN BMD, and TB BMD	Musculoskeletal	2024	10.1007/s00223-023-01165-1
40248159	Exploring the Causal Relationship Between Osteoporosis and Rheumatoid Arthritis: A Bidirectional Mendelian Randomization Study	Rheumathoid arthritis	BMD	Musculoskeletal and Autoimmune	2025	10.2147/ORR.S508155
38970016	Potential association of rheumatic diseases with bone mineral density and fractures: a bi-directional mendelian randomization study	Rheumatic diseases: ankylosing spondylitis, systemic lupus erythematosus, rheumatoid arthritis	BMD and fracture	Musculoskeletal and Autoimmune	2024	10.1186/s12891-024-07496-w
38841298	Osteoporosis and coronary heart disease: a bi-directional Mendelian randomization study	CHD, MI, and stroke	Heel BMD, LS BMD, FA BMD, FN BMD, and TB BMD	Musculoskeletal and Cardiovascular	2024	10.3389/fendo.2024.1362428
40167025	Microbial Influences on Calcium-Phosphorus Homeostasis and Metabolic Bone Diseases: A Bidirectional Mendelian Randomisation Study on the Gut-Bone Axis	211 gut microbial taxa	Osteoporosis, osteopenia	Musculoskeletal and Microbiome	2025	10.1111/jcmm.70491
36761181	No genetic causal association between Alzheimer's disease and osteoporosis: A bidirectional two-sample Mendelian randomization study	Alzheimer	Osteoporosis	Musculoskeletal and Neurological Disorders	2023	10.3389/fnagi.2023.1090223
39277718	A causal relationship between bone mineral density and breast cancer risk: a mendelian randomization study based on east Asian population	Breast cancer risk	BMD-T, BMD-Z	Musculoskeletal and Oncology / Cancer	2024	10.1186/s12885-024-12908-0
36720901	Mendelian randomization analyses of associations between breast cancer and bone mineral density	Breast cancer	LS BMD, FN BMD, FA BMD	Musculoskeletal and Oncology / Cancer	2023	10.1038/s41598-023-28899-0
37507596	Heel bone mineral density and various oral diseases: a bidirectional Mendelian randomization	Periodontitis	heel BMD	Musculoskeletal and Oral / Dental Health	2023	10.1007/s00774-023-01443-w
37919683	Causal association of epigenetic aging and osteoporosis: a bidirectional Mendelian randomization study	Epigenetics	BMD	Aging	2023	10.1186/s12920-023-01708-3
40415161	The association between chronic liver disease and osteoporosis in East Asian populations: a bidirectional Mendelian randomization study	Chronic liver disease	Osteoporosis	Digestive	2025	10.1007/s40520-025-03031-6
40193675	Gastroesophageal reflux disease and osteoporosis: A bidirectional Mendelian randomization study	GERD	BMD, Osteoporosis	Digestive	2025	10.1097/MD.0000000000042083
37856513	The associations of alcoholic liver disease and nonalcoholic fatty liver disease with bone mineral density and the mediation of serum 25-Hydroxyvitamin D: A bidirectional and two-step Mendelian randomization	NAFLD	BMD	Digestive	2023	10.1371/journal.pone.0292881
38162659	Primary biliary cirrhosis and osteoporosis: a bidirectional two-sample Mendelian randomization study	Primary biliary cholangitis	Osteoporosis	Digestive	2023	10.3389/fimmu.2023.1269069
38567587	Causal relationship between circulating inflammatory factors and osteoporosis: a bidirectional Mendelian randomization study	Inflammation agents	BMD, Osteoporosis	Immune	2024	10.26355/eurrev_202403_35728
38528199	Systemic Inflammatory Regulators Associated with Osteoporosis: A Bidirectional Mendelian Randomization Study	Inflammatory markers	eBMD, Osteoporosis	Immune	2024	10.1007/s00223-024-01200-9
39086903	An exploration of the causal relationship between 731 immunophenotypes and osteoporosis: a bidirectional Mendelian randomized study	Immune cell traits	Osteoporosis	Immune	2024	10.3389/fendo.2024.1341002
39275811	Dissecting Causal Relationships Between Plasma Metabolites and Osteoporosis: A Bidirectional Mendelian Randomization Study	Plasma metabolites	Osteoporosis	Metabolites	2024	10.24920/004356
37664120	Causal effects of specific gut microbiota on musculoskeletal diseases: a bidirectional two-sample Mendelian randomization study	Gut microbiota	Osteoporosis (OP), fracture	Microbiota	2023	10.3389/fmicb.2023.1238800
38093316	Osteoporosis and osteoarthritis: a bi-directional Mendelian randomization study	Osteoarthritis	BMD	Musculoskeletal	2023	10.1186/s13075-023-03213-5
37359532	Investigating the causal relationship between ankylosing spondylitis and osteoporosis in the European population: a bidirectional Mendelian randomization study	Ankylosing spondylitis	BMD	Musculoskeletal	2023	10.3389/fimmu.2023.1163258
38914213	Estimated bone mineral density and white matter hyperintensities: A bidirectional Mendelian randomization study	Brain white matter	BMD	Neuropsychiatric	2024	10.1016/j.bone.2024.117138
37745316	Pleiotropic Genetic Effects between Multiple Sclerosis and Musculoskeletal Traits	Multiple sclerosis	Fracture, frailty, falls, BMD	Neuropsychiatric	2023	10.1101/2023.09.12.23295444
37832103	Causal relationship between chronic obstructive pulmonary disease and BMD at different sites: A bidirectional Mendelian randomization study	COPD	BMD	Respiratory	2023	10.1097/MD.0000000000035495
40215796	Obstructive sleep apnea and osteoporosis: A bidirectional two-sample mendelian randomization analysis	Apnea	BMD	Sleep	2025	10.1016/j.rmed.2025.108090
38624186	Assessment of causal association between the socio-economic status and osteoporosis and fractures: a bidirectional Mendelian randomization study in European population	Socio-economic status	Osteoporosis, fracture	Socioeconomic	2024	10.1093/jbmr/zjae060
39431290	Shared Genetic Architecture and Causal Relationship Between Serum 25-Hydroxyvitamin D and Bone Mineral Density	serum 25-hydroxyvitamin D	eBMD	Vitamins	2025	10.1210/clinem/dgae738
39880715	Causal Links Between Bone Diseases and Temporomandibular Disorders	Temporomandibular Disorder	Osteoporosis	Musculoskeletal/Oral	2025	10.1016/j.identj.2025.01.010

## Sheet: Supplementary Table 3
Supplementary table 3 : MR Studies studied bone phenotypes as the main exposure for various outcomes
PMID	Title	Domain	Outcome	Publication Year	DOI
38160745	Causal relationships between anthropometric traits, bone mineral density, osteoarthritis and spinal stenosis: A Mendelian randomization investigation	Anthropometric	Spinal stenosis	2024	10.1016/j.joca.2023.12.003
38710707	Genetic influence on within-person longitudinal change in anthropometric traits in the UK Biobank	Anthropometric	Longitudinal change in anthropometric traits	2024	10.1038/s41467-024-47802-7
38970068	Causal relationship between bone mineral density and intervertebral disc degeneration: a univariate and multivariable mendelian randomization study	Musculoskeletal	Intervertebral disc degeneration	2024	10.1186/s12891-024-07631-7
40191156	Bone mineral density and cardiovascular diseases: a two-sample Mendelian randomization study	Cardiovascular	Cardiovascular diseases	2025	10.1093/jbmrpl/ziaf037
38477752	Association between BMD and coronary artery calcification: an observational and Mendelian randomization study	Cardiovascular	Coronary artery calcification	2024	10.1093/jbmr/zjae022
38784722	Bone health, cardiovascular disease, and imaging outcomes in UK Biobank: a causal analysis	Cardiovascular/Imaging	Cardiovascular disease and imaging traits	2024	10.1093/jbmrpl/ziae058
39537602	Effect of genetically predicted sclerostin on cardiovascular biomarkers, risk factors, and disease outcomes	Cardiovascular/Metabolic	Biomarkers, cardiovascular traits, and risk factors	2024	10.1038/s41467-024-53623-5
36194020	The association between total body bone mineral density and stroke: a Mendelian randomization analyses	Cardiovascular	Stroke	2023	10.1093/qjmed/hcac225
40374629	Combining cross-sectional and longitudinal genomic approaches to identify determinants of cognitive and physical decline	Aging	Congnitive and physical decline	2025	10.1038/s41467-025-59383-0
38271334	Exploring causality between bone mineral density and frailty: A bidirectional Mendelian randomization study	Musculoskeletal/Geriatric	Frailty	2024	10.1371/journal.pone.0296867
39835327	Effects of bone metabolism on hematopoiesis: A Mendelian randomization study	Hematopoietic	29 blood cell traits	2024	10.1016/j.afos.2024.10.001
39130432	Repurposing anti-osteoporosis drugs for autoimmune diseases: A two-sample Mendelian randomization study	Medications	Autoimmune diseases	2024	10.1016/j.heliyon.2024.e34494
40000740	LRP5 promotes adipose progenitor cell fitness and adipocyte insulin sensitivity	Metabolic	Anthropometric and metabolic traits	2025	10.1038/s43856-025-00774-1
37850799	Association of Bone Mineral Density and Bone Turnover Markers with the Risk of Diabetes: Hong Kong Osteoporosis Study and Mendelian Randomization	Metabolic	Fasting glucose, HbA1c, T2DM risk	2023	10.1002/jbmr.4924
40257716	Osteosarcopenia, osteoarthritis and frailty: a two-sample Mendelian randomization study	Musculoskeletal	Low grip strength, appendicular lean mass (ALM), and usual walking pace	2025	10.1007/s40520-025-03012-9
40133532	A causal association between osteoporosis and postural instability: a Mendelian randomization study	Musculoskeletal	Postural instability	2025	10.1038/s41598-025-93793-w
39738847	Causal association between bone mineral density and the risk of joint replacement in patients with osteoarthritis: a Mendelian randomization study	Musculoskeletal	Joint replacement in osteoarthritis	2025	10.1007/s10067-024-07289-5
39736789	Association between bone mineral density and scoliosis: a two-sample mendelian randomization study in European populations	Musculoskeletal	Scoliosis	2024	10.1186/s41065-024-00352-w
39639283	Bone biochemical markers, bone mineral density, and the risk of osteonecrosis of the femoral head: a Mendelian randomization study	Musculoskeletal	Osteonecrosis of the femoral head	2024	10.1186/s12891-024-08130-5
36714576	The causal association between bone mineral density and risk of osteoarthritis: A Mendelian randomization study	Musculoskeletal	Osteoarthritis	2023	10.3389/fendo.2022.1021083
38851644	The impact of bone mineral density on the risk of falling: evidence from genetic correlation and Mendelian randomization analysis	Musculoskeletal/Geriatric	Risk of falling	2024	10.1007/s12020-024-03904-2
36017880	Insights into the pleiotropic relationships between chronic back pain and inflammation-related musculoskeletal conditions: rheumatoid arthritis and osteoporotic abnormalities	Musculoskeletal/Inflammatory	Chronic back pain	2023	10.1097/j.pain.0000000000002728
38027141	Total body bone mineral density and various spinal disorders: a Mendelian randomization study	Musculoskeletal	Spondylosis and spinal stenosis	2023	10.3389/fendo.2023.1285137
40494799	A cohort study and Mendelian randomization study on association between osteoporosis and Alzheimer's disease	Neurological	Alzheimer's disease	2025	10.3760/cma.j.cn112338-20240831-00541
38099291	Identification of heel bone mineral density as a risk factor of Alzheimer's disease by analyzing large-scale genome-wide association studies datasets	Neurological	Alzheimer’s disease	2023	10.3389/fcell.2023.1247067
38216525	Causal effects of osteoporosis on structural changes in specific brain regions: a Mendelian randomization study	Neurological	Brain structural changes	2024	10.1093/cercor/bhad528
38769320	Causal effect of blood osteocalcin on the risk of Alzheimer's disease and the mediating role of energy metabolism	Neurological/Metabolic	Alzheimer’s disease	2024	10.1038/s41398-024-02924-w
36433673	Association between total body bone mineral density and periodontitis: A Mendelian randomization study	Oral health	Periodontitis	2023	10.1002/JPER.22-0249
39286274	Causal pathways in preeclampsia: a Mendelian randomization study in European populations	Reproductive	Preeclampsia	2024	10.3389/fendo.2024.1453277
